# Supplementary material for: Promising Antibacterial and Antifungal Agents Based on Thiolated Vitamin K3 Analogs: Synthesis, Bioevaluation, Molecular Docking
Source: Pharmaceuticals (Basel). 2022 May 10;15(5):586. doi: 10.3390/ph15050586 (PMC9146127; doi:10.3390/ph15050586)
Supplement: Supplementary file 1 [file pharmaceuticals-15-00586-s001.zip]

Archive with 1 entries (1 files):
- pharmaceuticals-1666793-supplementary.pdf
